# Supplementary material for: KymoTip: high‐throughput characterization of tip‐growth dynamics in plant cells
Source: Plant J. 2026 Jan 20;125(2):e70691. doi: 10.1111/tpj.70691 (PMC12818910; doi:10.1111/tpj.70691)
Supplement: Supplementary file 2 — Movie S1. Cell growth dynamics of the Arabidopsis root hairs. Time‐lapse observation of the root hairs. Numbers indicate the time (h:min) from the first frame. Images were obtained at 10‐min intervals. Scale bar: 10 μm. [file TPJ-125-0-s002.zip]

Archive with 3 entries (2 files):
- tpj70691-sup-0002-MovieS1/
- tpj70691-sup-0002-MovieS1/MovieS1.mp4
- tpj70691-sup-0002-MovieS1/MovieS1_thumbnail.jpg
